# Supplementary material for: Sepsis Burden in a Major Romanian Emergency Center—An 18-Year Retrospective Analysis of Mortality and Risk Factors
Source: Medicina (Kaunas). 2025 May 8;61(5):864. doi: 10.3390/medicina61050864 (PMC12113612; doi:10.3390/medicina61050864)
Supplement: Supplementary file 1 [file medicina-61-00864-s001.zip]

Archive with 1 entries (1 files):
- medicina-3622700-supplementary.pdf
